# Supplementary material for: Whole-Genome Comparisons Among the Genus Shewanella Reveal the Enrichment of Genes Encoding Ankyrin-Repeats Containing Proteins in Sponge-Associated Bacteria
Source: Front Microbiol. 2019 Feb 6;10:5. doi: 10.3389/fmicb.2019.00005 (PMC6372511; doi:10.3389/fmicb.2019.00005)
Supplement: Supplementary file 2 [file Table_2.XLSX]

## Sheet: Sheet1
Table S2. Average nucleotide identity calculated using blast method. Shewanella sequenced in this study is shaded in color.
	Shewanella sp. HN-41	S. halifaxensis HAW-EB4	S. fidelis ATCC BAA-318	S. psychrophila WP2	Shewanella sp. MR-4	S. benthica KT99	S. frigidimarina NCIMB 400	S. denitrificans OS217	S. piezotolerans WP3	S. xiamenensis BC01	S. waksmanii ATCC BAA-643	Shewanella sp. MR-7	Shewanella sp. 38A_GOM-205m	S. algae JCM 21037 = NBRC 103173	Shewanella sp. ZOR0012	S. baltica OS625	Shewanella sp. UCD-KL21	S. frigidimarina Ag06-30	S. baltica OS117	Shewanella sp. ECSMB14101	S. algae JCM 21037 = NBRC 103173	S. japonica KCTC 22435	Shewanella sp. JCM 19057	S. algae C6G3	S. baltica OS195	S. mangrovi YQH10	Shewanella sp. SACH	S. baltica OS223	S. decolorationis S12	S. spongiae strain KCTC 22492	S. baltica BA175	S. loihica PV-4	S. morhuae ATCC BAA-1205	S. violacea DSS12	S. xiamenensis T17	S. sediminis HAW-EB3	S. putrefaciens JCM 20190 = NBRC 3908	Shewanella sp. W3-18-1	Shewanella sp. cp20	Shewanella sp. Alg231_23	Shewanella sp. POL2	S. baltica M1	S. putrefaciens JCM 20190 = NBRC 3908	S. putrefaciens CN-32	Shewanella sp. ANA-3	S. baltica OS185	Shewanella sp. UCD-FRSSP16_17	Shewanella sp. Sh95	S. amazonensis SB2B
Shewanella sp. HN-41	1	0.73433	0.733114	0.727357	0.808085	0.727297	0.737382	0.742587	0.730123	0.804699	0.730692	0.807949	0.73157	0.731864	0.80451	0.829849	0.727199	0.737007	0.829771	0.735194	0.731736	0.732011	0.731792	0.731299	0.829623	0.726818	0.830059	0.830262	0.805565	0.722175	0.829422	0.733621	0.803045	0.727472	0.804935	0.729015	0.819166	0.819486	0.733779	0.728873	0.803986	0.82948	0.819352	0.819478	0.807744	0.830023	0.731784	0.80442	0.731858
S. halifaxensis HAW-EB4	0.733498	1	0.784453	0.746326	0.740238	0.74455	0.740039	0.739746	0.769097	0.734604	0.743155	0.739825	0.722728	0.727694	0.736725	0.741017	0.748607	0.737751	0.74112	0.745728	0.727377	0.741164	0.726825	0.728653	0.741575	0.723187	0.741299	0.741555	0.739875	0.7266	0.741323	0.743862	0.73596	0.745585	0.739513	0.7499	0.738476	0.73916	0.743948	0.752902	0.738749	0.736499	0.738409	0.739349	0.739979	0.741241	0.740468	0.738234	0.728075
S. fidelis ATCC BAA-318	0.732342	0.785603	1	0.736713	0.733714	0.734036	0.735071	0.731201	0.762767	0.734404	0.743649	0.733538	0.718561	0.718651	0.734162	0.733937	0.741738	0.73444	0.734275	0.737287	0.718465	0.738634	0.718741	0.718784	0.734092	0.721628	0.734094	0.734075	0.7334	0.725054	0.733883	0.731592	0.734666	0.735272	0.734427	0.738422	0.734276	0.734394	0.731798	0.7445	0.734603	0.73417	0.734221	0.734192	0.73374	0.733808	0.739217	0.734474	0.717903
S. psychrophila WP2	0.728164	0.745762	0.736961	1	0.73287	0.859655	0.730901	0.734195	0.742665	0.727988	0.73673	0.73303	0.722477	0.727589	0.72999	0.73254	0.770006	0.72939	0.733827	0.745139	0.727506	0.731305	0.726888	0.728061	0.732288	0.716992	0.732871	0.733467	0.731617	0.72259	0.732615	0.744398	0.728132	0.841488	0.732524	0.762537	0.73234	0.732547	0.743967	0.754386	0.732349	0.728627	0.732233	0.73276	0.732568	0.733469	0.729891	0.73127	0.725025
Shewanella sp. MR-4	0.808709	0.740899	0.735403	0.734628	1	0.733221	0.743581	0.748602	0.736714	0.877036	0.732297	0.969775	0.735558	0.73922	0.877031	0.796745	0.732401	0.743792	0.796247	0.74223	0.739301	0.738641	0.738616	0.739787	0.796902	0.730958	0.796037	0.796681	0.912461	0.727538	0.796755	0.743992	0.783069	0.7334	0.880636	0.735556	0.794241	0.794569	0.743097	0.735463	0.878913	0.79493	0.79433	0.79466	0.931478	0.797265	0.73831	0.8822	0.741318
S. benthica KT99	0.727157	0.740244	0.734115	0.859504	0.729407	1	0.722955	0.729671	0.737355	0.726402	0.734908	0.729572	0.725181	0.726621	0.727558	0.729274	0.766459	0.723547	0.729405	0.741441	0.726787	0.723976	0.726488	0.727165	0.728896	0.715037	0.728629	0.729612	0.728791	0.714677	0.729491	0.743374	0.72556	0.864205	0.728356	0.764509	0.727132	0.728182	0.742855	0.753073	0.728427	0.727588	0.727179	0.727834	0.729196	0.729201	0.723978	0.728009	0.722782
S. frigidimarina NCIMB 400	0.736357	0.738685	0.735597	0.730098	0.741519	0.727667	1	0.752513	0.736795	0.737235	0.730899	0.741869	0.714008	0.719015	0.741434	0.746225	0.732019	0.962203	0.747218	0.726629	0.719044	0.749766	0.719059	0.720811	0.746976	0.722683	0.746258	0.746854	0.741973	0.732446	0.74632	0.722152	0.746051	0.730274	0.745586	0.732486	0.745102	0.745164	0.723253	0.73323	0.74643	0.741722	0.745288	0.746441	0.742568	0.746088	0.748817	0.741124	0.721276
S. denitrificans OS217	0.742473	0.738223	0.732393	0.733328	0.747491	0.732853	0.754067	1	0.735125	0.742427	0.730039	0.747483	0.726856	0.730885	0.74504	0.748926	0.730259	0.75347	0.749794	0.735368	0.731137	0.741808	0.729945	0.731878	0.749227	0.724276	0.74953	0.751418	0.746163	0.726977	0.748888	0.735156	0.745209	0.733463	0.746499	0.733587	0.745557	0.747167	0.733756	0.734794	0.74596	0.743924	0.745372	0.746347	0.747199	0.750136	0.741508	0.745162	0.731798
S. piezotolerans WP3	0.730249	0.769	0.76283	0.74144	0.735545	0.740409	0.737146	0.733633	1	0.730714	0.740712	0.735319	0.71859	0.722874	0.733511	0.736134	0.748145	0.736409	0.737348	0.739298	0.722834	0.741042	0.722454	0.723942	0.736256	0.721774	0.736143	0.736289	0.734349	0.729365	0.736564	0.7362	0.734643	0.741432	0.735631	0.747713	0.735967	0.736112	0.736171	0.747926	0.734896	0.732398	0.735851	0.736226	0.735359	0.736334	0.741044	0.735403	0.722309
S. xiamenensis BC01	0.805884	0.733856	0.734462	0.727981	0.876341	0.726378	0.738789	0.743595	0.731348	1	0.732768	0.8767	0.732477	0.733471	0.973435	0.791976	0.727711	0.738124	0.791835	0.734887	0.733484	0.73405	0.732177	0.732876	0.791836	0.729007	0.791443	0.792346	0.882115	0.723494	0.79201	0.734161	0.782693	0.726909	0.970686	0.729104	0.793785	0.795161	0.734174	0.729757	0.972445	0.792232	0.794122	0.794913	0.877285	0.792862	0.734305	0.968394	0.733027
S. waksmanii ATCC BAA-643	0.730274	0.742694	0.743963	0.735185	0.732022	0.733985	0.731391	0.72921	0.739923	0.731572	1	0.731754	0.721678	0.721399	0.731071	0.732607	0.74014	0.731643	0.732794	0.742396	0.721311	0.73793	0.721426	0.72175	0.732311	0.72125	0.73265	0.732521	0.731765	0.722547	0.732367	0.738413	0.731116	0.734112	0.731212	0.738201	0.731565	0.731819	0.738984	0.740147	0.73103	0.732423	0.731556	0.731531	0.731394	0.733131	0.737854	0.731426	0.719404
Shewanella sp. MR-7	0.8085	0.739732	0.734176	0.733261	0.969305	0.732496	0.742259	0.747783	0.736865	0.877402	0.733237	1	0.73558	0.740067	0.876843	0.797995	0.730789	0.742504	0.797475	0.742074	0.739924	0.737754	0.738169	0.740336	0.798089	0.729944	0.797021	0.797401	0.911499	0.72809	0.797175	0.743784	0.783517	0.733925	0.880931	0.734582	0.794755	0.796364	0.7428	0.735012	0.878937	0.795881	0.79479	0.795705	0.929901	0.798068	0.737956	0.881679	0.741589
Shewanella sp. 38A_GOM-205m	0.732039	0.721777	0.717775	0.722894	0.734879	0.724598	0.714951	0.725277	0.718301	0.731421	0.721852	0.734591	1	0.980322	0.730777	0.730903	0.718019	0.714555	0.730193	0.740404	0.980756	0.713532	0.979242	0.979245	0.730668	0.730462	0.730633	0.731114	0.732876	0.708161	0.730352	0.746762	0.724633	0.723838	0.731296	0.725949	0.726397	0.727196	0.747363	0.721702	0.730896	0.73138	0.726313	0.726866	0.733981	0.730607	0.713263	0.731165	0.748164
S. algae JCM 21037 = NBRC 103173	0.731819	0.723034	0.718501	0.722973	0.736876	0.725033	0.715312	0.725827	0.719405	0.733017	0.720807	0.736961	0.98057	1	0.732682	0.731814	0.718427	0.715311	0.73126	0.739857	0.999501	0.713973	0.981877	0.982401	0.731583	0.731294	0.731959	0.732322	0.735785	0.710892	0.731295	0.747389	0.72505	0.723634	0.733374	0.725536	0.727728	0.727588	0.74574	0.721517	0.733747	0.731882	0.727793	0.727717	0.736715	0.732141	0.714033	0.733145	0.747467
Shewanella sp. ZOR0012	0.804586	0.734135	0.733489	0.726836	0.876052	0.725526	0.737342	0.741487	0.730578	0.973312	0.731161	0.875114	0.73112	0.732205	1	0.792426	0.726772	0.737341	0.792174	0.735113	0.732182	0.733853	0.731363	0.731724	0.791984	0.730258	0.79259	0.792689	0.881465	0.722575	0.791922	0.733313	0.782292	0.726596	0.970845	0.729169	0.795067	0.795331	0.732839	0.729464	0.971513	0.792411	0.795227	0.795599	0.87623	0.793594	0.733913	0.967376	0.733031
S. baltica OS625	0.830472	0.739602	0.735154	0.732485	0.796872	0.732066	0.745237	0.748932	0.735655	0.792889	0.734045	0.796827	0.731939	0.733925	0.794076	1	0.73125	0.745134	0.966806	0.736769	0.733918	0.738232	0.733655	0.734898	0.991743	0.729409	0.968104	0.96902	0.793322	0.728638	0.966815	0.736934	0.845171	0.731826	0.794577	0.734421	0.829129	0.830112	0.736076	0.733101	0.794743	0.966162	0.829399	0.82993	0.794777	0.970305	0.737586	0.794509	0.735637
Shewanella sp. UCD-KL21	0.727038	0.747502	0.742624	0.770259	0.728595	0.765753	0.728182	0.725778	0.745777	0.727653	0.740711	0.728161	0.718002	0.718307	0.727694	0.729304	1	0.728168	0.72904	0.73964	0.718243	0.732548	0.718143	0.718739	0.729313	0.717761	0.729081	0.729961	0.727801	0.721605	0.728739	0.734872	0.729448	0.764704	0.727798	0.757002	0.728261	0.728908	0.735111	0.758404	0.728067	0.728883	0.728148	0.728791	0.728421	0.729161	0.732493	0.728251	0.715532
S. frigidimarina Ag06-30	0.737935	0.733319	0.735101	0.724766	0.737609	0.722134	0.962265	0.749951	0.732827	0.738083	0.731821	0.738242	0.714706	0.715386	0.738765	0.742486	0.726797	1	0.741793	0.722595	0.715446	0.746946	0.715357	0.715663	0.742198	0.721814	0.742049	0.741996	0.738173	0.726763	0.741864	0.717829	0.744391	0.725487	0.739354	0.725454	0.740982	0.741478	0.718265	0.727791	0.739712	0.741862	0.741057	0.741559	0.738496	0.74227	0.746378	0.739174	0.716801
S. baltica OS117	0.82989	0.741831	0.735401	0.734583	0.797023	0.734615	0.748069	0.7543	0.737585	0.792392	0.73337	0.797434	0.729859	0.734553	0.794759	0.967376	0.732054	0.746378	1	0.739142	0.734466	0.741085	0.734153	0.735268	0.967058	0.729929	0.970513	0.968157	0.794201	0.728592	0.969398	0.738901	0.846661	0.73537	0.795829	0.736137	0.829654	0.832062	0.738192	0.736165	0.794592	0.965865	0.829772	0.829654	0.795219	0.96748	0.740536	0.795663	0.737304
Shewanella sp. ECSMB14101	0.734604	0.74055	0.736197	0.741608	0.738335	0.742321	0.722526	0.728936	0.735992	0.73473	0.742024	0.737725	0.739081	0.739047	0.735809	0.734736	0.73794	0.722247	0.734692	1	0.738993	0.724245	0.738953	0.739477	0.734657	0.724779	0.734337	0.734797	0.73715	0.715934	0.734542	0.827462	0.730203	0.74118	0.735978	0.744822	0.732242	0.732208	0.823779	0.742674	0.735708	0.733842	0.73233	0.732907	0.73773	0.734967	0.724243	0.735486	0.734675
S. algae JCM 21037 = NBRC 103173	0.732125	0.722122	0.717601	0.723534	0.73543	0.725256	0.715217	0.726862	0.71897	0.732976	0.72227	0.735645	0.981116	0.999595	0.732602	0.731777	0.718249	0.714781	0.731261	0.739922	1	0.713607	0.982268	0.982796	0.731387	0.730398	0.732168	0.731728	0.734634	0.711151	0.73128	0.747779	0.724678	0.724115	0.732638	0.725686	0.727546	0.727736	0.745754	0.721809	0.732685	0.731594	0.727476	0.727606	0.735831	0.731915	0.713241	0.732826	0.747176
S. japonica KCTC 22435	0.732933	0.741638	0.739024	0.731584	0.736966	0.727669	0.751116	0.741202	0.740741	0.733462	0.739101	0.737226	0.713516	0.718463	0.736687	0.739443	0.73573	0.750358	0.739973	0.727749	0.71822	1	0.717573	0.720098	0.739717	0.720739	0.738819	0.740559	0.737593	0.73205	0.739817	0.724591	0.739598	0.730413	0.739161	0.733006	0.739425	0.739943	0.723657	0.736399	0.738088	0.735382	0.739471	0.738962	0.737046	0.739491	0.979	0.7381	0.719101
Shewanella sp. JCM 19057	0.731986	0.722726	0.717192	0.72412	0.735745	0.72537	0.715456	0.726476	0.718755	0.732303	0.721275	0.735387	0.979513	0.981958	0.732298	0.731973	0.718119	0.715044	0.731849	0.738943	0.982421	0.713736	1	0.981716	0.731738	0.731005	0.731574	0.732105	0.734611	0.709304	0.731343	0.74764	0.72533	0.724255	0.73524	0.72471	0.727562	0.727611	0.7452	0.721853	0.732644	0.73162	0.727582	0.727847	0.735757	0.732138	0.713418	0.73269	0.747372
S. algae C6G3	0.731805	0.723618	0.718073	0.72427	0.735951	0.726095	0.716148	0.727924	0.719633	0.732542	0.722489	0.736163	0.979251	0.98183	0.732368	0.731962	0.719562	0.716119	0.731925	0.739731	0.98256	0.715016	0.98129	1	0.73167	0.730864	0.731925	0.732569	0.734801	0.710677	0.731458	0.746755	0.726716	0.725161	0.733216	0.726232	0.728186	0.728667	0.746538	0.722595	0.732482	0.731465	0.728324	0.728829	0.736083	0.732131	0.714182	0.73313	0.748397
S. baltica OS195	0.830105	0.741457	0.73462	0.733311	0.797388	0.734263	0.748319	0.750503	0.736702	0.792577	0.732978	0.797906	0.731154	0.735214	0.794335	0.990744	0.731136	0.746588	0.965636	0.738493	0.735081	0.739927	0.734682	0.736597	1	0.728811	0.967383	0.96873	0.7946	0.729791	0.96611	0.739993	0.8463	0.73328	0.795397	0.735264	0.829113	0.831158	0.738453	0.735808	0.795148	0.966106	0.829401	0.830577	0.795632	0.969667	0.739426	0.795038	0.736908
S. mangrovi YQH10	0.727384	0.723112	0.722926	0.717556	0.729177	0.715631	0.721372	0.720691	0.720817	0.728778	0.722123	0.729638	0.73093	0.731006	0.72928	0.728631	0.716968	0.721696	0.728135	0.725527	0.73104	0.72021	0.731214	0.731051	0.728467	1	0.728224	0.728181	0.730076	0.715452	0.728651	0.724292	0.724381	0.716571	0.728928	0.718755	0.725822	0.725518	0.72404	0.71954	0.729177	0.728104	0.725831	0.726261	0.731408	0.728659	0.720136	0.728315	0.729355
Shewanella sp. SACH	0.830503	0.736494	0.735116	0.729103	0.794954	0.729284	0.742756	0.745237	0.733374	0.79162	0.733332	0.79521	0.731279	0.731766	0.793515	0.968297	0.728386	0.74166	0.970226	0.735468	0.73175	0.735035	0.731171	0.7314	0.967644	0.727255	1	0.970174	0.792464	0.724186	0.968432	0.734545	0.846134	0.729517	0.792883	0.730804	0.827341	0.828042	0.733408	0.730921	0.793172	0.96653	0.82751	0.827857	0.793437	0.967867	0.735261	0.793222	0.73154
S. baltica OS223	0.830735	0.741703	0.73496	0.734827	0.79782	0.735067	0.748944	0.753675	0.738534	0.793708	0.733442	0.798256	0.73217	0.735981	0.795259	0.969033	0.731511	0.748096	0.969637	0.740091	0.735896	0.74166	0.734709	0.737376	0.969567	0.729684	0.970452	1	0.795034	0.730285	0.969259	0.739837	0.846471	0.735827	0.796722	0.736062	0.829685	0.831439	0.737907	0.735967	0.795867	0.966254	0.829783	0.830689	0.796342	0.969558	0.740956	0.795537	0.737666
S. decolorationis S12	0.806332	0.735308	0.733754	0.728312	0.911391	0.727517	0.738525	0.742118	0.730639	0.881971	0.73176	0.910492	0.734413	0.735427	0.882034	0.791812	0.727517	0.738101	0.79194	0.738122	0.735377	0.733874	0.7349	0.735046	0.791929	0.728774	0.791829	0.792151	1	0.724095	0.791998	0.738178	0.781567	0.727605	0.883581	0.729845	0.791595	0.795248	0.737214	0.729226	0.883105	0.792069	0.791825	0.792933	0.923918	0.79221	0.733745	0.885496	0.736981
S. spongiae strain KCTC 22492	0.723221	0.721892	0.723588	0.717125	0.722647	0.712733	0.726649	0.720894	0.723142	0.722934	0.72263	0.72246	0.708635	0.709447	0.72361	0.724818	0.720551	0.726103	0.725253	0.716722	0.709406	0.727671	0.709376	0.709603	0.725106	0.713407	0.724562	0.724794	0.722013	1	0.725303	0.71072	0.725853	0.715405	0.723666	0.718098	0.724832	0.724584	0.711151	0.720025	0.723344	0.72411	0.724649	0.725054	0.722268	0.724941	0.727988	0.723869	0.707773
S. baltica BA175	0.829726	0.740003	0.733767	0.733234	0.797598	0.733858	0.746788	0.749425	0.737067	0.793027	0.732633	0.797598	0.730452	0.734834	0.794274	0.967004	0.731561	0.745224	0.970764	0.738327	0.734802	0.739847	0.734076	0.735578	0.966647	0.730119	0.967901	0.9693	0.794429	0.728492	1	0.738904	0.845522	0.734237	0.796243	0.734703	0.829888	0.831161	0.737421	0.736285	0.795641	0.966464	0.830002	0.830886	0.79524	0.966977	0.738829	0.79481	0.737243
S. loihica PV-4	0.732668	0.741799	0.7306	0.742787	0.741452	0.745222	0.722096	0.73392	0.735779	0.733663	0.738278	0.741691	0.746232	0.749883	0.735413	0.737609	0.736076	0.721383	0.737025	0.828734	0.749961	0.723054	0.750027	0.750981	0.737719	0.725418	0.736572	0.737396	0.740694	0.716996	0.737187	1	0.727113	0.743703	0.738227	0.746356	0.731747	0.732526	0.878405	0.741423	0.736889	0.733077	0.732111	0.732376	0.741656	0.736741	0.722438	0.738518	0.745844
S. morhuae ATCC BAA-1205	0.803626	0.734509	0.7352	0.727262	0.781944	0.726005	0.744753	0.742617	0.732784	0.78313	0.732015	0.782005	0.725541	0.725356	0.783698	0.845992	0.72944	0.744411	0.846042	0.730582	0.725438	0.737578	0.726247	0.726175	0.846296	0.725111	0.846057	0.845885	0.781885	0.725977	0.845522	0.72608	1	0.727326	0.783396	0.729144	0.807026	0.807796	0.725825	0.730119	0.783129	0.844743	0.807118	0.807712	0.781778	0.845559	0.737838	0.783451	0.726895
S. violacea DSS12	0.727388	0.746749	0.735169	0.842294	0.735914	0.865081	0.732739	0.737886	0.744298	0.727137	0.734236	0.736016	0.724758	0.731814	0.731964	0.736198	0.766238	0.732292	0.73714	0.746914	0.731938	0.734255	0.730354	0.732709	0.735875	0.717907	0.735478	0.736995	0.734612	0.723037	0.73692	0.747155	0.730969	1	0.735011	0.764379	0.733892	0.735223	0.746547	0.757559	0.73449	0.729104	0.733824	0.735558	0.7362	0.737035	0.732998	0.733216	0.729415
S. xiamenensis T17	0.805087	0.739384	0.734078	0.734677	0.880091	0.733471	0.746569	0.748107	0.736628	0.971254	0.733087	0.880061	0.732906	0.737221	0.971381	0.796661	0.730773	0.74594	0.795947	0.740838	0.737338	0.741865	0.73852	0.737981	0.795989	0.731018	0.794886	0.796431	0.884854	0.727744	0.795132	0.739897	0.784924	0.732722	1	0.735905	0.79744	0.802307	0.738973	0.735724	0.972323	0.794364	0.797779	0.799553	0.881664	0.797203	0.738925	0.969955	0.738219
S. sediminis HAW-EB3	0.728541	0.7513	0.738657	0.763131	0.735455	0.76714	0.733423	0.73405	0.748097	0.728324	0.738581	0.735529	0.724574	0.730207	0.732644	0.735649	0.758962	0.731155	0.736589	0.748215	0.730021	0.734397	0.729447	0.731805	0.736267	0.721119	0.735513	0.736187	0.73467	0.726122	0.735877	0.74877	0.731461	0.763454	0.735421	1	0.733522	0.735001	0.747903	0.764158	0.734404	0.729431	0.733349	0.734475	0.735605	0.736095	0.733325	0.733953	0.728024
S. putrefaciens JCM 20190 = NBRC 3908	0.819465	0.734139	0.735038	0.727229	0.792003	0.72633	0.74067	0.741644	0.732907	0.793433	0.731749	0.791693	0.727333	0.727464	0.794981	0.828691	0.728172	0.741368	0.827516	0.731931	0.727606	0.735591	0.727643	0.727869	0.828441	0.72552	0.827051	0.827667	0.791735	0.725341	0.827307	0.728988	0.806954	0.726386	0.794994	0.729176	1	0.986787	0.728747	0.730731	0.794588	0.827859	0.999297	0.987329	0.791634	0.828078	0.735541	0.794545	0.728242
Shewanella sp. W3-18-1	0.820082	0.737382	0.734368	0.731115	0.793884	0.730709	0.745668	0.747083	0.736263	0.795219	0.731159	0.795069	0.727321	0.730363	0.796333	0.830461	0.730396	0.744935	0.830432	0.734474	0.730248	0.739604	0.729616	0.731319	0.830917	0.725757	0.829243	0.830125	0.796908	0.728157	0.829986	0.733189	0.808674	0.731608	0.79919	0.732135	0.986518	1	0.73198	0.734556	0.796802	0.828545	0.986636	0.988491	0.794098	0.830335	0.739085	0.801338	0.732593
Shewanella sp. cp20	0.732886	0.738439	0.73184	0.739946	0.738151	0.742139	0.717617	0.727539	0.732825	0.733488	0.738551	0.737957	0.746589	0.74693	0.733492	0.733436	0.733298	0.716264	0.732803	0.823949	0.746738	0.717483	0.746773	0.746587	0.733475	0.723248	0.733278	0.733679	0.736623	0.711059	0.73367	0.876965	0.72614	0.740527	0.73423	0.74471	0.729212	0.729311	1	0.739311	0.733906	0.732923	0.729307	0.729353	0.738355	0.733227	0.717953	0.734026	0.740469
Shewanella sp. Alg231_23	0.7286	0.750332	0.74466	0.75284	0.730334	0.753921	0.728624	0.729081	0.744497	0.730217	0.741054	0.730018	0.721029	0.721626	0.73054	0.73085	0.757828	0.727387	0.730668	0.743155	0.721748	0.732534	0.72169	0.721971	0.730497	0.719671	0.73045	0.730798	0.729688	0.720458	0.730946	0.739842	0.729845	0.753454	0.731016	0.761417	0.730148	0.730469	0.739822	1	0.730925	0.729689	0.730076	0.730893	0.730619	0.730484	0.731936	0.730599	0.719296
Shewanella sp. POL2	0.80484	0.733722	0.734125	0.727482	0.877845	0.727088	0.741313	0.741954	0.73119	0.972666	0.731561	0.877528	0.731953	0.732913	0.972405	0.793784	0.727094	0.739353	0.792429	0.735187	0.732942	0.734329	0.732329	0.732572	0.79321	0.728662	0.793255	0.793176	0.88302	0.722547	0.792719	0.73384	0.783078	0.727013	0.972767	0.729401	0.794843	0.795852	0.733069	0.730148	1	0.793666	0.795087	0.798242	0.883257	0.794166	0.733938	0.972128	0.73322
S. baltica M1	0.829553	0.73533	0.735071	0.728709	0.794984	0.728176	0.742514	0.744644	0.732628	0.792275	0.732787	0.794977	0.73096	0.731326	0.792558	0.965736	0.728073	0.742509	0.965072	0.73518	0.731231	0.735649	0.731473	0.731596	0.966025	0.728722	0.965757	0.966161	0.792209	0.723378	0.96617	0.734394	0.843798	0.728722	0.793205	0.729774	0.828068	0.828657	0.732547	0.731073	0.792976	1	0.828138	0.828385	0.792673	0.966193	0.73511	0.793184	0.731852
S. putrefaciens JCM 20190 = NBRC 3908	0.820452	0.733206	0.734563	0.728247	0.792359	0.726347	0.742254	0.741475	0.733461	0.794379	0.731894	0.792134	0.727549	0.728358	0.795384	0.828924	0.728681	0.741549	0.828152	0.733261	0.728576	0.736203	0.728354	0.728694	0.828597	0.726008	0.828064	0.828029	0.792188	0.725212	0.828147	0.73002	0.806869	0.726825	0.795384	0.728773	0.999264	0.986849	0.729962	0.730191	0.795222	0.828158	1	0.987514	0.792157	0.828702	0.736375	0.795238	0.728743
S. putrefaciens CN-32	0.820441	0.737601	0.733679	0.730354	0.793972	0.729276	0.746526	0.744643	0.735507	0.794955	0.730884	0.794536	0.727415	0.730829	0.796122	0.830075	0.730149	0.745135	0.828946	0.734873	0.730833	0.738741	0.730798	0.731526	0.830272	0.727591	0.828947	0.829361	0.794177	0.72853	0.829446	0.732643	0.807908	0.731111	0.79831	0.733019	0.98672	0.987668	0.732448	0.734417	0.79872	0.828086	0.986846	1	0.797096	0.829344	0.738021	0.796871	0.731952
Shewanella sp. ANA-3	0.807724	0.739605	0.734069	0.733894	0.930888	0.733231	0.743021	0.748165	0.7364	0.877458	0.732647	0.929	0.735944	0.739835	0.877639	0.794796	0.730065	0.742199	0.794963	0.742277	0.739815	0.738471	0.738507	0.740243	0.795047	0.73255	0.794778	0.795542	0.924512	0.727702	0.794483	0.743787	0.782798	0.733162	0.881806	0.735551	0.793489	0.794627	0.742952	0.735529	0.88379	0.792595	0.79366	0.797465	1	0.795372	0.737359	0.883375	0.741995
S. baltica OS185	0.829983	0.741186	0.73436	0.734805	0.797152	0.734076	0.746416	0.751612	0.737288	0.792806	0.733737	0.797524	0.730987	0.734417	0.795061	0.969677	0.731581	0.746177	0.966121	0.739462	0.734056	0.740783	0.734245	0.735845	0.969951	0.729045	0.967871	0.969584	0.794306	0.728518	0.966687	0.738965	0.846098	0.734632	0.795812	0.73628	0.829017	0.830785	0.737616	0.734898	0.795331	0.966198	0.829394	0.830005	0.795434	1	0.739349	0.795032	0.73699
Shewanella sp. UCD-FRSSP16_17	0.731972	0.73608	0.739497	0.72514	0.73371	0.723053	0.74644	0.737078	0.736622	0.733541	0.738574	0.733913	0.712917	0.713325	0.733788	0.735191	0.732551	0.7462	0.735148	0.723136	0.713318	0.979192	0.713255	0.713476	0.73518	0.719456	0.734591	0.73536	0.73339	0.728542	0.734686	0.718013	0.737118	0.72317	0.734304	0.726919	0.735657	0.736168	0.718023	0.731191	0.734408	0.734288	0.735732	0.735751	0.733457	0.735166	1	0.734134	0.71439
Shewanella sp. Sh95	0.805028	0.733968	0.733538	0.728685	0.881119	0.726413	0.738905	0.741976	0.731459	0.969319	0.732442	0.880653	0.73277	0.733554	0.968499	0.79296	0.728032	0.739323	0.79249	0.735844	0.733426	0.734106	0.733181	0.733113	0.792775	0.728057	0.793175	0.792789	0.885343	0.722605	0.792465	0.735411	0.783129	0.727599	0.96965	0.729903	0.794824	0.800216	0.734293	0.729507	0.972565	0.793245	0.79518	0.796269	0.882248	0.793293	0.73386	1	0.73306
S. amazonensis SB2B	0.732361	0.727218	0.718143	0.725299	0.740334	0.726626	0.721565	0.731288	0.723005	0.732763	0.720736	0.739899	0.746878	0.749668	0.73526	0.736162	0.719781	0.721566	0.736037	0.737276	0.749876	0.720022	0.749468	0.7506	0.736356	0.730931	0.73588	0.73629	0.73983	0.715651	0.736195	0.744899	0.728843	0.726439	0.737561	0.727529	0.732425	0.732459	0.743751	0.723723	0.736967	0.731624	0.732416	0.733121	0.739712	0.736315	0.719164	0.73631	1
S. oneidensis MR-1	0.803439	0.738335	0.733463	0.731244	0.853194	0.730502	0.745116	0.753649	0.735524	0.882608	0.729809	0.851827	0.730649	0.734913	0.885611	0.797539	0.729092	0.743453	0.796542	0.73972	0.734756	0.739125	0.732717	0.735438	0.796646	0.729318	0.797193	0.798284	0.855319	0.727355	0.797703	0.736807	0.783961	0.731255	0.883886	0.7339	0.796284	0.798626	0.73575	0.734125	0.882322	0.793587	0.796646	0.798035	0.85113	0.798744	0.738254	0.881962	0.736715
S. colwelliana ATCC 39565	0.732433	0.743247	0.742661	0.738863	0.732578	0.738061	0.731784	0.729709	0.742301	0.732448	0.747263	0.732846	0.723274	0.722983	0.732552	0.734094	0.743268	0.731263	0.734528	0.756599	0.722836	0.731889	0.723056	0.723291	0.734538	0.721558	0.735299	0.735314	0.732868	0.722602	0.734525	0.752267	0.735501	0.73814	0.733102	0.743659	0.733734	0.733288	0.752127	0.744768	0.732345	0.735192	0.733478	0.735765	0.732766	0.735657	0.732684	0.732658	0.72149
S. algae BrY	0.73271	0.723622	0.718747	0.72413	0.736492	0.725803	0.715942	0.727673	0.719944	0.733284	0.722179	0.737537	0.937085	0.936768	0.733671	0.732383	0.718813	0.716064	0.732318	0.740387	0.937147	0.714765	0.935665	0.936128	0.732091	0.731214	0.731822	0.732923	0.73519	0.710118	0.732108	0.746962	0.727215	0.724405	0.733675	0.726342	0.728779	0.729252	0.746961	0.722382	0.733425	0.732251	0.728797	0.729216	0.736356	0.731988	0.714788	0.732368	0.748172
S. colwelliana CSB03KR	0.732693	0.744748	0.742789	0.739305	0.734871	0.738639	0.732459	0.732086	0.743538	0.733789	0.747127	0.734746	0.723223	0.723891	0.733528	0.735271	0.743891	0.732558	0.735458	0.757539	0.72385	0.734705	0.723612	0.724132	0.735568	0.72181	0.735639	0.735633	0.734365	0.724178	0.735693	0.752811	0.734389	0.739844	0.733904	0.743624	0.734848	0.734026	0.753288	0.745259	0.734292	0.734521	0.734896	0.734486	0.734994	0.736148	0.735325	0.733942	0.721965
S. baltica OS183	0.829262	0.738354	0.733897	0.730997	0.795296	0.731689	0.744063	0.747361	0.735004	0.79149	0.73237	0.795383	0.731507	0.733618	0.792186	0.967241	0.730022	0.743166	0.970893	0.736407	0.73365	0.736649	0.73369	0.734256	0.966894	0.72773	0.968453	0.969119	0.792842	0.727041	0.998938	0.736342	0.845311	0.73186	0.793469	0.732575	0.828269	0.829384	0.734888	0.73371	0.793357	0.966811	0.828412	0.829016	0.793068	0.9674	0.736174	0.79282	0.734474
S. putrefaciens 200	0.819748	0.737362	0.736368	0.731902	0.795295	0.730384	0.745675	0.74745	0.736122	0.79529	0.731699	0.795185	0.727841	0.730867	0.797074	0.830827	0.731225	0.745015	0.830774	0.734229	0.730867	0.740862	0.731127	0.732558	0.830414	0.728027	0.829375	0.830881	0.795093	0.729707	0.829988	0.733213	0.808953	0.731139	0.801711	0.733605	0.985822	0.984427	0.731659	0.73449	0.798684	0.82881	0.985945	0.98518	0.794809	0.83044	0.739836	0.798672	0.733038
S. woodyi ATCC 51908	0.728831	0.753571	0.744645	0.755728	0.736004	0.75722	0.735814	0.73545	0.749229	0.730783	0.74099	0.735883	0.720418	0.725225	0.733226	0.736535	0.759758	0.734829	0.737182	0.747165	0.725219	0.738656	0.724252	0.727102	0.736499	0.720011	0.7362	0.736816	0.735638	0.725537	0.736682	0.744464	0.733415	0.756719	0.736417	0.764788	0.735387	0.736354	0.744381	0.979962	0.735692	0.730649	0.735213	0.73601	0.736219	0.736611	0.738064	0.735558	0.724552
S. pealeana ATCC 700345	0.733884	0.824352	0.787146	0.744998	0.740191	0.743942	0.73924	0.739461	0.769176	0.733657	0.742908	0.739795	0.723072	0.729187	0.7379	0.739988	0.747252	0.737773	0.740552	0.745127	0.728959	0.742206	0.727456	0.729426	0.740084	0.724642	0.741169	0.741089	0.739353	0.725617	0.740417	0.744909	0.736366	0.745578	0.739427	0.749769	0.73785	0.738606	0.743844	0.754156	0.738943	0.736196	0.737754	0.738428	0.740417	0.740613	0.741422	0.738787	0.727202
Shewanella sp. P1-14-1	0.733316	0.735317	0.738271	0.726087	0.733764	0.723353	0.745776	0.736067	0.736239	0.734585	0.737458	0.734176	0.713667	0.713425	0.735113	0.736035	0.732337	0.746171	0.735941	0.723808	0.713393	0.985	0.713605	0.71372	0.736012	0.721056	0.735786	0.736115	0.73361	0.728786	0.735403	0.718116	0.737702	0.724377	0.735452	0.726802	0.735752	0.735591	0.718697	0.73228	0.735739	0.736063	0.735572	0.735362	0.733238	0.735835	0.98054	0.734964	0.714437
S. algae CSB04KR	0.731806	0.723313	0.717524	0.72307	0.735108	0.725083	0.715811	0.727927	0.719291	0.731664	0.721592	0.735281	0.97759	0.979862	0.731984	0.731662	0.718091	0.715437	0.731171	0.739747	0.980464	0.714886	0.97873	0.978987	0.732594	0.73099	0.731502	0.732513	0.734123	0.710184	0.73092	0.746682	0.725156	0.724486	0.73202	0.725486	0.727472	0.727835	0.746221	0.721233	0.732214	0.731127	0.727389	0.727859	0.735506	0.731584	0.714432	0.732247	0.747976
Shewanella sp. UCD-KL21	0.735725	0.738026	0.739768	0.727521	0.736304	0.72478	0.750302	0.742434	0.737711	0.736922	0.735589	0.736556	0.716243	0.716575	0.736974	0.739304	0.733867	0.750517	0.739372	0.724905	0.71637	0.779464	0.716324	0.716602	0.739074	0.720018	0.738599	0.738936	0.736259	0.726975	0.73908	0.720521	0.74013	0.725912	0.738161	0.728306	0.73912	0.739116	0.720017	0.732397	0.737714	0.739081	0.738875	0.738905	0.736709	0.739059	0.779344	0.737581	0.716507
S. algae MARS 14	0.73179	0.723172	0.716925	0.724014	0.736165	0.726568	0.71607	0.727511	0.719998	0.733505	0.722294	0.736904	0.980924	0.982981	0.732991	0.731442	0.718752	0.716156	0.731557	0.739818	0.983577	0.714229	0.981491	0.981806	0.731177	0.732049	0.731895	0.73314	0.735416	0.712725	0.731561	0.747353	0.72515	0.725472	0.733369	0.725803	0.727717	0.728568	0.746043	0.722419	0.733008	0.731716	0.727519	0.727894	0.736759	0.73154	0.714017	0.733387	0.748137
S. baltica OS155	0.82932	0.741376	0.734985	0.733009	0.797063	0.733338	0.747069	0.752796	0.737012	0.793237	0.732563	0.797371	0.730725	0.734433	0.795857	0.966975	0.730437	0.747129	0.999757	0.738966	0.734401	0.740146	0.73426	0.735627	0.966987	0.729996	0.970145	0.968161	0.794451	0.729159	0.969258	0.739164	0.846881	0.734838	0.796359	0.735882	0.829028	0.831195	0.737018	0.734974	0.795109	0.965931	0.829142	0.82962	0.795715	0.966998	0.739431	0.79607	0.736058
S. putrefaciens HRCR-6	0.822164	0.732549	0.733332	0.727084	0.791296	0.725195	0.739197	0.741818	0.729572	0.789459	0.730439	0.790134	0.726995	0.727141	0.790907	0.898719	0.726219	0.739161	0.898995	0.731359	0.727208	0.73128	0.727133	0.727563	0.899589	0.725339	0.900111	0.898825	0.789022	0.721597	0.899202	0.727524	0.839325	0.726003	0.790742	0.727749	0.838615	0.838881	0.727372	0.729013	0.790352	0.899231	0.838815	0.839669	0.790737	0.899805	0.73174	0.790559	0.727657
S. baltica OS678	0.829448	0.740842	0.734552	0.734013	0.796648	0.734528	0.748478	0.752784	0.737653	0.792138	0.733986	0.796984	0.731842	0.735355	0.794261	0.990924	0.732107	0.747273	0.965782	0.739375	0.73523	0.740266	0.735381	0.736898	0.999336	0.729859	0.967213	0.968599	0.793673	0.73093	0.966456	0.740193	0.846763	0.734938	0.794315	0.736872	0.828921	0.831164	0.738529	0.735808	0.794665	0.966321	0.829259	0.830176	0.79496	0.970065	0.739724	0.794313	0.73688
Shewanella sp. ECSMB14102	0.731538	0.723395	0.718636	0.723851	0.735461	0.724416	0.714937	0.725938	0.719182	0.731545	0.721598	0.736169	0.936611	0.936277	0.731761	0.73116	0.719476	0.715081	0.731232	0.740701	0.93664	0.713641	0.93511	0.935677	0.730997	0.730001	0.730982	0.731318	0.734241	0.71004	0.731163	0.745987	0.725464	0.723799	0.732545	0.725528	0.727734	0.728243	0.745298	0.721724	0.732299	0.731079	0.727772	0.728039	0.735028	0.730508	0.714054	0.731767	0.747069
S. haliotis JCM 14758	0.731117	0.723288	0.717856	0.723176	0.734707	0.724982	0.714325	0.726413	0.719192	0.732129	0.722007	0.735982	0.980004	0.98241	0.73191	0.731498	0.718669	0.714355	0.731535	0.741015	0.982472	0.713668	0.981174	0.981783	0.731127	0.731183	0.732225	0.731807	0.734359	0.710593	0.731085	0.748341	0.724388	0.724415	0.73217	0.725294	0.727001	0.72742	0.747401	0.721587	0.731638	0.731336	0.726936	0.727313	0.735474	0.73141	0.713394	0.731717	0.74828
S. marina JCM 15074	0.729968	0.732064	0.734781	0.7242	0.729492	0.720514	0.734261	0.72876	0.732413	0.729095	0.730429	0.729397	0.715938	0.716585	0.730663	0.732236	0.729336	0.733751	0.732042	0.72327	0.716631	0.735045	0.71686	0.716996	0.732407	0.72035	0.732787	0.732477	0.730243	0.725561	0.733178	0.718601	0.73337	0.723873	0.730178	0.726183	0.733279	0.732623	0.718936	0.729673	0.730672	0.731599	0.733132	0.732342	0.730033	0.732085	0.735667	0.730176	0.715986
Shewanella sp. OPT22	0.721313	0.725536	0.72628	0.716376	0.722705	0.714779	0.727517	0.721568	0.725354	0.721992	0.72317	0.723046	0.709728	0.711363	0.722529	0.723199	0.721229	0.726735	0.72394	0.716533	0.711324	0.728322	0.710425	0.710948	0.723228	0.717162	0.724537	0.724575	0.722329	0.737771	0.723277	0.713958	0.72434	0.715791	0.722572	0.718736	0.723247	0.723314	0.713582	0.721385	0.722816	0.723734	0.723422	0.723237	0.72276	0.723493	0.727586	0.722227	0.711287
[truncated: 19 more columns]
