# Supplementary material for: Whole-Genome Comparisons Among the Genus Shewanella Reveal the Enrichment of Genes Encoding Ankyrin-Repeats Containing Proteins in Sponge-Associated Bacteria
Source: Front Microbiol. 2019 Feb 6;10:5. doi: 10.3389/fmicb.2019.00005 (PMC6372511; doi:10.3389/fmicb.2019.00005)
Supplement: Supplementary file 5 [file Table_5.XLSX]

## Sheet: Table
Table S5. Number of ANKs, Sel1, and TPRs detected in the genus Shewanella. The strain sequenced in this study is shaded in grey.
#Organism/Name	Total number of proteins	Number of ANK-containing proteins	% of predicted proteins with ANK domains	Number of Sel1 repeats-containing proteins	% of predicted proteins with Sel1 repeats	Number of TPR repeats-containing proteins	% of predicted proteins with TPR repeats
Shewanella algae BrY	4083	1	0.024	5	0.122	26	0.637
Shewanella algae C6G3	5692	3	0.053	5	0.088	24	0.422
Shewanella algae CSB04KR	4268	3	0.07	6	0.141	27	0.633
Shewanella algae JCM 21037 = NBRC 103173	5153	5	0.097	5	0.097	29	0.563
Shewanella algae JCM 21037 = NBRC 103173	4379	4	0.091	6	0.114	29	0.639
Shewanella algae MARS 14	4277	4	0.094	5	0.14	28	0.678
Shewanella amazonensis SB2B	3709	2	0.054	4	0.108	25	0.674
Shewanella baltica BA175	4298	3	0.07	6	0.14	26	0.605
Shewanella baltica M1	4380	2	0.046	8	0.183	27	0.616
Shewanella baltica OS117	4592	2	0.044	6	0.131	27	0.588
Shewanella baltica OS155	4485	2	0.045	6	0.134	26	0.58
Shewanella baltica OS183	4307	3	0.07	6	0.139	26	0.604
Shewanella baltica OS185	4470	1	0.022	6	0.134	25	0.559
Shewanella baltica OS195	4600	2	0.043	8	0.174	27	0.587
Shewanella baltica OS223	4341	0	0	6	0.138	23	0.53
Shewanella baltica OS625	4416	1	0.023	6	0.136	24	0.543
Shewanella baltica OS678	4540	2	0.044	7	0.154	27	0.595
Shewanella benthica KT99	4053	0	0	3	0.074	17	0.419
Shewanella colwelliana ATCC 39565	4056	2	0.049	9	0.222	25	0.616
Shewanella colwelliana CSB03KR	4100	2	0.049	10	0.244	26	0.634
Shewanella decolorationis S12	3892	3	0	5	0.257	26	0.668
Shewanella denitrificans OS217	4196	2	0.071	4	0.119	31	0.62
Shewanella fidelis ATCC BAA-318	3902	3	0.051	7	0.103	33	0.794
Shewanella frigidimarina Ag06-30	3734	1	0.027	3	0.321	29	0.696
Shewanella frigidimarina NCIMB 400	3892	4	0.026	5	0.103	32	0.668
Shewanella halifaxensis HAW-EB4	4140	3	0.072	4	0.169	25	0.797
Shewanella haliotis JCM 14758	4112	3	0.024	5	0.073	25	0.705
Shewanella japonica KCTC 22435	4119	3	0.097	3	0.121	36	0.777
Shewanella loihica PV-4	4399	1	0.068	10	0.091	25	0.568
Shewanella mangrovi YQH10	5415	3	0.055	4	0.092	24	0.462
Shewanella marina JCM 15074	4992	2	0.08	4	0.12	30	0.821
Shewanella morhuae ATCC BAA-1205	4232	1	0.024	3	0.118	20	0.543
Shewanella oneidensis MR-1	4182	2	0.072	7	0.143	24	0.67
Shewanella pealeana ATCC 700345	3950	2	0.025	6	0.101	28	0.684
Shewanella piezotolerans WP3	4202	3	0.071	3	0.071	29	0.857
Shewanella psychrophila WP2	7391	2	0.108	3	0.081	32	0.365
Shewanella putrefaciens 200	3900	1	0.026	5	0.256	20	0.641
Shewanella putrefaciens CN-32	3723	1	0.081	4	0.107	21	0.645
Shewanella putrefaciens HRCR-6	4228	1	0.047	1	0.095	19	0.71
Shewanella putrefaciens JCM 20190 = NBRC 3908	3582	1	0.028	4	0.084	21	0.558
Shewanella putrefaciens JCM 20190 = NBRC 3908	3991	1	0.05	4	0.15	21	0.576
Shewanella sediminis HAW-EB3	4092	2	0	6	0.122	31	0.538
Shewanella sp. 38A_GOM-205m	4419	3	0.045	6	0.158	28	0.543
Shewanella sp. Alg231_23	4159	4	0.048	6	0.072	41	0.914
Shewanella sp. ANA-3	4358	1	0.046	5	0.138	23	0.642
Shewanella sp. cp20	4592	0	0.065	10	0.065	26	0.632
Shewanella sp. ECSMB14101	4349	1	0.046	12	0.115	26	0.506
Shewanella sp. ECSMB14102	5554	1	0.036	4	0.054	26	0.576
Shewanella sp. HN-41	4324	1	0.023	4	0.116	27	0.463
Shewanella sp. JCM 19057	4039	8	0.025	6	0.099	27	0.52
Shewanella sp. MR-4	2972	2	0.034	6	0.034	23	0.639
Shewanella sp. MR-7	4329	0	0.023	5	0.092	22	0.485
Shewanella sp. P1-14-1	3803	2	0.026	3	0.105	38	0.552
Shewanella sp. POL2	4238	2	0.071	5	0.142	22	0.59
Shewanella sp. SACH	4649	3	0.043	6	0.129	25	0.667
Shewanella sp. Sh95	4151	2	0.048	6	0.145	22	0.53
Shewanella sp. UCD-FRSSP16_17	4180	2	0.048	4	0.096	38	0.909
Shewanella sp. UCD-KL12	4825	1	0.021	4	0.083	32	0.663
Shewanella sp. UCD-KL21	3829	0	0	3	0.078	29	0.757
Shewanella sp. W3-18-1	4081	0	0.049	4	0.049	21	0.515
Shewanella sp. ZOR0012	4152	2	0	5	0.096	24	0.506
Shewanella violacea DSS12	4366	2	0.023	2	0.092	21	0.71
Shewanella waksmanii ATCC BAA-643	4995	1	0.12	4	0.08	31	0.841
Shewanella woodyi ATCC 51908	4046	6	0.049	4	0.124	42	0.544
Shewanella xiamenensis BC01	4769	2	0.084	5	0.105	22	0.482
Shewanella xiamenensis T17	4378	4	0.046	5	0.114	23	0.548
Shewanella spongiae KCTC 22492	3878	52	1.341	3	0.077	20	0.516
Shewanella sp. OPT22	3840	45	1.172	5	0.13	29	0.755
